# Supplementary material for: Integrating agro-physiological traits and yield performance in soybean (Glycine max L.) resistance to fall armyworm (Spodoptera frugiperda) through genotype analysis
Source: PeerJ. 2026 Feb 4;14:e20753. doi: 10.7717/peerj.20753 (PMC12882726; doi:10.7717/peerj.20753)
Supplement: Supplemental Information 3 — This README file provides detailed documentation for the dataset Raw Data of Agrophysiology Traits.csv. The dataset includes measurements of leaf trichome density across three leaves and their averages for various soybean genotypes. These observations were used to analyze the impact of morphological traits on resistance to Spodoptera litura and overall agronomic performance. [file peerj-14-20753-s003.md]

# README: Raw Data of Agrophysiology Traits

## Filename:
`Raw Data of Agrophysiology Traits.csv`

## Description:
This dataset includes agrophysiological traits observed in different soybean genotypes.

## Variables:
- `Repetition`: Replicate number.
- `Genotype`: Soybean genotype identifier.
- `Leaf_Trichome_Density_1`, `Leaf_Trichome_Density_2`, `Leaf_Trichome_Density_3`: Trichome density measurements from three different leaves.
- `Mean_Trichome_Density`: Average trichome density per genotype.

## Measurement Methods:
Trichome density was counted using a microscope on three different leaves per plant, and the average density was calculated.
