# Supplementary material for: Integrating agro-physiological traits and yield performance in soybean (Glycine max L.) resistance to fall armyworm (Spodoptera frugiperda) through genotype analysis
Source: PeerJ. 2026 Feb 4;14:e20753. doi: 10.7717/peerj.20753 (PMC12882726; doi:10.7717/peerj.20753)
Supplement: Supplemental Information 5 — This R script contains the complete workflow used to analyze soybean genotype performance under Spodoptera frugiperda infestation. The script performs data import, data reshaping into long format, analysis of variance (ANOVA), and subsequent mean separation using the Scott–Knott clustering method at the 5% significance level. The output includes the ANOVA summary, Scott–Knott grouping results, and a formatted table of genotype clusters. [file peerj-14-20753-s005.r]

library(readxl)
library(dplyr)
library(tidyr)
library(ScottKnott)

df <- read_excel("File_Name")

long_df <- df %>%
  pivot_longer(cols = starts_with("Rep"),
               names_to = "Rep",
               values_to = "Value")

anova_model <- aov(Value ~ Genotype, data = long_df)
summary(anova_model)

sk <- SK(anova_model)
print(sk)

groups <- data.frame(
  Genotype = sk$groups$Genotype,
  SK_Group = sk$groups$groups
)
print(groups)
