# Supplementary material for: Integrating agro-physiological traits and yield performance in soybean (Glycine max L.) resistance to fall armyworm (Spodoptera frugiperda) through genotype analysis
Source: PeerJ. 2026 Feb 4;14:e20753. doi: 10.7717/peerj.20753 (PMC12882726; doi:10.7717/peerj.20753)
Supplement: Supplemental Information 6 — This README file provides comprehensive documentation for the dataset Raw Data of Intensity and Frequency.csv. The dataset includes data on the number of pest attacks, attack intensity, and frequency percentages observed in soybean genotypes under controlled field conditions. These variables were used to assess the resistance levels of genotypes to Spodoptera litura infestations. [file peerj-14-20753-s006.md]

# README: Raw Data of Intensity and Frequency

## Filename:
`Raw Data of Intensity and Frequency.csv`

## Description:
This dataset provides raw observations of rust disease intensity and frequency in different soybean genotypes.

## Variables:
- `Repetition`: Replicate number.
- `Genotype`: Soybean genotype identifier.
- `Block`: Experimental block.
- `Attacks`: Number of rust attacks observed.
- `Intensity`: Rust intensity score.
- `<25%`, `25-50%`, `50-75%`, `75-100%`: Percentage of leaf area affected by rust.
- `Number_of_Leaf_Samples`: Total number of leaves sampled per genotype.
- `Intensity_Average`: Average intensity score per genotype.
- `Frequency`: Disease frequency (% of plants affected).
- `Frequency_Average`: Average disease frequency.

## Measurement Methods:
Rust intensity was visually assessed on infected leaves, and disease frequency was calculated as the proportion of affected plants.
