# Supplementary material for: Integrating agro-physiological traits and yield performance in soybean (Glycine max L.) resistance to fall armyworm (Spodoptera frugiperda) through genotype analysis
Source: PeerJ. 2026 Feb 4;14:e20753. doi: 10.7717/peerj.20753 (PMC12882726; doi:10.7717/peerj.20753)
Supplement: Supplemental Information 7 — This README file provides descriptive documentation for the dataset Raw Data of Path and Dendrogram Analysis.csv. It contains data on agronomic and physiological traits such as plant height, leaf area, number of pods, and 100-seed weight. These variables were analyzed to determine interrelationships among traits and to classify soybean genotypes based on their resistance to Spodoptera litura and yield stability. [file peerj-14-20753-s007.md]

# README: Raw Data of Path and Dendrogram Analysis

## Filename:
`Raw Data of Path and Dendrogram Analysis.csv`

## Description:
This dataset contains raw data used for path analysis and dendrogram clustering of soybean genotypes based on various physiological and agronomic traits.

## Variables:
- `Genotype`: The soybean genotype identifier.
- `LTD`: Leaf trichome density (number of trichomes per unit leaf area).
- `LA4DAP`: Leaf area at 4 days after planting (cm²).
- `LA6DAP`: Leaf area at 6 days after planting (cm²).
- `PH`: Plant height (cm).
- `NL`: Number of leaves per plant.
- `TF`: Total flowers counted.
- `HA`: Harvestable area (cm²).
- `NPB`: Number of primary branches.
- `NFN`: Number of filled nodes.
- `NP`: Number of pods per plant.
- `NFP`: Number of filled pods per plant.
- `HI`: Harvest index (ratio of economic yield to biological yield).
- `W100`: Weight of 100 seeds (g).

## Measurement Methods:
Data were collected under field conditions using standard agronomic and physiological measurement techniques.
